# Supplementary material for: Genomic Analysis of Endophytic Bacillus cereus T4S and Its Plant Growth-Promoting Traits
Source: Plants (Basel). 2021 Aug 26;10(9):1776. doi: 10.3390/plants10091776 (PMC8467928; doi:10.3390/plants10091776)
Supplement: Supplementary file 1 [file plants-10-01776-s001.zip]

Archive with 1 entries (1 files):
- plants-1312873-supplementary.pdf
